# Supplementary material for: The Long and Winding Road to Real-Life Experiments: Remote Assessment of Executive Functions with Computerized Games—Results from 8 Years of Naturalistic Interventions
Source: Brain Sci. 2024 Mar 7;14(3):262. doi: 10.3390/brainsci14030262 (PMC10968583; doi:10.3390/brainsci14030262)
Supplement: Supplementary file 1 [file brainsci-14-00262-s001.zip]

Archive with 1 entries (1 files):
- brainsci-2820109-supplementary.pdf
